# Supplementary material for: Matrine Restores Porcine-Origin β-Lactam-Resistant Escherichia coli to Cefepime and Cefquinome: Association with Impaired Biofilm Formation and β-Lactamase Production
Source: Antibiotics (Basel). 2026 May 14;15(5):494. doi: 10.3390/antibiotics15050494 (PMC13203826; doi:10.3390/antibiotics15050494)
Supplement: Supplementary file 1 [file antibiotics-15-00494-s001.zip]

Archive with 1 entries (1 files):
- antibiotics-4284347-supplementary.pdf
